# Supplementary material for: A Robust Homogeneous Fluorescence Polarization Immunoassay for Rapid Determination of Erythromycin in Milk
Source: Foods. 2023 Apr 7;12(8):1581. doi: 10.3390/foods12081581 (PMC10138142; doi:10.3390/foods12081581)
Supplement: Supplementary file 1 [file foods-12-01581-s001.zip]

Archive with 1 entries (1 files):
- foods-2296153-supplementary.pdf
